# Supplementary material for: Anemia and Iron Deficiency in Outpatients with Inflammatory Bowel Disease: Ubiquitous Yet Suboptimally Managed
Source: J Clin Med. 2022 Nov 19;11(22):6843. doi: 10.3390/jcm11226843 (PMC9692778; doi:10.3390/jcm11226843)
Supplement: Supplementary file 1 [file jcm-11-06843-s001.zip]

Archive with 1 entries (1 files):
- Supplementary Data Content 1.pdf
